# Supplementary material for: Central Insulin-like Growth Factor-1 Treatment Enhances Working and Reference Memory by Reducing Neuroinflammation and Amyloid Beta Deposition in a Rat Model of Sporadic Alzheimer’s Disease
Source: Pharmaceuticals (Basel). 2025 Apr 4;18(4):527. doi: 10.3390/ph18040527 (PMC12030085; doi:10.3390/ph18040527)
Supplement: Supplementary file 1 [file pharmaceuticals-18-00527-s001.zip]

Archive with 10 entries (10 files):
- Figure S2.tif
- Figure S1.tif
- Microscope image  S3Bd (VEHIGF-1).tif
- Microscope image  S3Bb (STZIGF-1).tif
- Microscope image S3Ba (STZSAL).tif
- Microscope image   S3Aa (STZSAL).tif
- Microscope image   S3Ac (VEHSAL).tif
- Microscope image  S3Ab (STZIGF-1).tif
- Microscope image  S3Ad (VEHIGF-1).tif
- Microscope image   S3Bc (VEHSAL).tif
